# Supplementary material for: Molecular epidemiology and long-term survival analysis of HIV-1/AIDS patients infected with CRF07_BC, CRF01_AE and subtype B in Taiwan
Source: PLoS One. 2025 Jun 3;20(6):e0323250. doi: 10.1371/journal.pone.0323250 (PMC12132928; doi:10.1371/journal.pone.0323250)
Supplement: S1 Dataset — (ZIP) [file pone.0323250.s002.zip]

Archive with 4 entries (4 files):
- 1745-6215-8-16-S1-01_AE  vs Subtype B - ART naive.xls
- 1745-6215-8-16-S1-01_AE vs Subtype B - ART.xls
- 1745-6215-8-16-S1-07_BC vs Subtype B - ART naive.xls
- 1745-6215-8-16-S1-07_BC vs Subtype B - ART.xls
