# Supplementary material for: Molecular epidemiology and long-term survival analysis of HIV-1/AIDS patients infected with CRF07_BC, CRF01_AE and subtype B in Taiwan
Source: PLoS One. 2025 Jun 3;20(6):e0323250. doi: 10.1371/journal.pone.0323250 (PMC12132928; doi:10.1371/journal.pone.0323250)
Supplement: S1 Dataset — (ZIP) [file pone.0323250.s002.zip › 1745-6215-8-16-S1-01_AE vs Subtype B - ART.xls]

## Sheet: (1)_Summary_Data
Trial ID:	[Enter trial name]						2024-11-26 16:08:51
									Enter in the white boxes any information
	Research	Control	Total			Key			that can be extracted from the paper
Short trt name						HR: Hazard Ratio										HR	Lower CI	Upper CI	Level
Randomisation ratio						CI: Confidence interval			The trial ID (title) will propagate to the						HR	0	0	0	0
Pts entered						V: Variance			other trial pages						O-E	0					Method	Avail	YN avail	Method
Pts analysed						R: Research									V	0		p-value	Adv		2a	0	No	Report presents HR and V
Observed events						C: Control			Data read from the curve can be entered									0	0		2b	0	No	Report presents HR and O-E
Expected events									on the second sheet										0		1	0	No	Report presents O-E and V
																					2	0	No	Report presents observed and expected events on research and control
									Calculations and results are found in												3	0	No	Report presents HR and CIs
			Estimate	Lower CI	-	Upper CI	CI level (e.g. 95%)		the final page								R	C	ratio		4	0	No	Report presents HR and total events and randomisation ratio is 1:1
		Hazard ratio (CI)			to											Randomisation ratio	0	0	0		5	0	No	Report presents HR and events in each arm and randomisation ratio is 1:1
		O-E							Use Tab to move between white boxes							Pts randomised	0	0			6	0	No	Report presents HR, total events and the no.s analysed on each arm and randomisation ratio need not be 1:1
		Variance				p-value	Advantage to R or C									Pts analysed	0	0			7	0	No	Report presents p-value and total events and randomisation ratio is 1:1
									Enabling macros will allow easy clearing of data							Observed events	0	0	0		8	0	No	Report presents p-value and events on each arm and randomisation ratio is 1:1
		ln(HR)														Expected events	0	0			9	0	No	Report presents p-value, total events & no.s analysed on each arm and randomisation ratio need not be 1:1
																					10	0	No	Data from curve read where wished and assuming constant censoring
																					95%CI info	0	No
								Data Checks
							1
							2
							3
Note:							4
Expected events are logrank expected events							5
Calculations rely on HR<1 denoting advantage to R and HR>1 denoting advantage to C							6
							7
							8
							9
							10
							11

## Sheet: (2a)_Curve_Data
Trial ID:	[Enter trial name]						Data read from curve where wished				2024-11-26 16:08:51
			Follow-up:								Final survival proportions
			192	192	months						Research	80.72	Sr(ts)
			Min	Max	<---Maximum FU is more than 192 months						Control	89.61	Sc(ts)
Key
A: Checks			D: Survival prob at start of t (%)					I: Survival prob at start of t (%)				N: Log hazard ratio for t
B: Time interval			E: Effective number event-free at start of t					J: Effective number alive at start of t				O: Variance of log hazard ratio for t
C: Start of t			F: Effective number at risk during t					K: Effective number at risk during t				P: ln(HR) divided by its variance for t
			G: Effective number of events during t					L: Effective number of events during t				Q: Reciprocal of the variance of ln (HR) for t
			H: Effective number censored during t					M: Effective number censored during t
															HR	4.80369												h
																												g
			Research(1)					Control(1)					Outcomes															l
	Total					9.06161	0				80.8342	0			9.39586	5.98697												m
A	B	C	D	E	F	G	H	I	J	K	L	M	N	O	P	Q
Checks	t	ts	Sr(ts)	Rr(ts)	Rr(t)	Dr(t)	Cr(t)	Sc(ts)	Rc(ts)	Rc(t)	Dc(t)	Cc(t)	ln(HRt)	1/Vt	Ot-Et	Vt											Calcs	N&O avail	P avail
	0 to 12	0	100	47	47	1e-06	0.00	100	778	778	1.7894	0.00	-11.5908	1e+06	-1.15908e-05	9.99999e-07											0	1	1
	12 to 24	12	100	47	47	1e-06	0.00	99.77	776.211	776.211	2.5674	0.00	-11.9541	1e+06	-1.19541e-05	1e-06											0.23	1	1
	24 to 36	24	100	47	47	1e-06	0.00	99.44	773.643	773.643	0.0778	0.00	-8.46093	1.00001e+06	-8.46082e-06	9.99987e-07											0.56	1	1
	36 to 48	36	100	47	47	1e-06	0.00	99.43	773.565	773.565	0.0778	0.00	-8.46103	1.00001e+06	-8.46093e-06	9.99987e-07											0.57	1	1
	48 to 60	48	100	47	47	1e-06	0.00	99.42	773.488	773.488	7.1576	0.00	-12.9829	1e+06	-1.29829e-05	1e-06											0.58	1	1
	60 to 72	60	100	47	47	2.7448	0.00	98.5	766.33	766.33	8.7136	0.00	1.63629	0.456507	3.58437	2.19055											1.5	1	1
	72 to 84	72	94.16	44.2552	44.2552	0.8319	0.00	97.38	757.616	757.616	5.2904	0.00	0.990267	1.36717	0.724317	0.731436											-3.22	1	1
	84 to 96	84	92.39	43.4233	43.4233	1.0293	0.00	96.7	752.326	752.326	2.0228	0.00	2.17657	1.44154	1.50989	0.693703											-4.31	1	1
	96 to 108	96	90.2	42.394	42.394	1e-06	0.00	96.44	750.303	750.303	6.7686	0.00	-12.8543	1e+06	-1.28543e-05	1e-06											-6.24	1	1
	108 to 120	108	90.2	42.394	42.394	1e-06	0.00	95.57	743.535	743.535	2.4896	0.00	-11.8632	1e+06	-1.18632e-05	1e-06											-5.37	1	1
	120 to 132	120	90.2	42.394	42.394	0.9588	0.00	95.25	741.045	741.045	4.2012	0.00	1.38361	1.25606	1.10155	0.79614											-5.05	1	1
	132 to 144	132	88.16	41.4352	41.4352	0.0235	0.00	94.71	736.844	736.844	7.2354	0.00	-2.8515	42.6659	-0.0668331	0.0234379											-6.55	1	1
	144 to 156	144	88.11	41.4117	41.4117	1.5557	0.00	93.78	729.608	729.608	1e-06	0.00	17.1264	1e+06	1.71264e-05	9.99999e-07											-5.67	1	1
	156 to 168	156	84.8	39.856	39.856	1e-06	0.00	93.78	729.608	729.608	13.6928	0.00	-13.5251	1e+06	-1.35251e-05	1e-06											-8.98	1	1
	168 to 180	168	84.8	39.856	39.856	1.9176	0.00	92.02	715.916	715.916	6.6908	0.00	1.63863	0.644457	2.54265	1.55169											-7.22	1	1
	180 to 192	180	80.72	37.9384	37.9384	1e-06	0.00	91.16	709.225	709.225	12.059	0.00	-13.3771	1e+06	-1.33771e-05	1e-06											-10.44	1	1
	192 to 192	192	80.72	37.9384	37.9384	1e-06	0.00	89.61	697.166	697.166	1e-06	0.00	2.91106	2e+06	1.45553e-06	5e-07											-8.89	1	1
				na	na	na	na		na	na	na	na	na	na	na	na											0	0	0
				na	na	na	na		na	na	na	na	na	na	na	na											0	0	0
				na	na	na	na		na	na	na	na	na	na	na	na											0	0	0
				na	na	na	na		na	na	na	na	na	na	na	na											0	0	0
				na	na	na	na		na	na	na	na	na	na	na	na											0	0	0
				na	na	na	na		na	na	na	na	na	na	na	na											0	0	0
				na	na	na	na		na	na	na	na	na	na	na	na											0	0	0
				na	na	na	na		na	na	na	na	na	na	na	na											0	0	0
				na	na	na	na		na	na	na	na	na	na	na	na											0	0	0
				na	na	na	na		na	na	na	na	na	na	na	na											0	0	0
				na	na	na	na		na	na	na	na	na	na	na	na											0	0	0
				na	na	na	na		na	na	na	na	na	na	na	na											0	0	0
				na	na	na	na		na	na	na	na	na	na	na	na											0	0	0
				na	na	na	na		na	na	na	na	na	na	na	na											0	0	0
				na	na	na	na		na	na	na	na	na	na	na	na											0	0	0
				na	na	na	na		na	na	na	na	na	na	na	na											0	0	0
				na	na	na	na		na	na	na	na	na	na	na	na											0	0	0
	Note: "survival" is taken to mean event-free, regardless of the event in question

## Sheet: (3a)_Curve_Data_with_n(risk)
Trial ID:	[Enter trial name]								2024-11-26 16:08:51
							Data from curve and numbers of risk at set times
Key																HR	na
A: Checks	D: Survival prob at ti-1 (%)					I: Survival prob at ti-1 (%)					N: Proportion of events in research arm					ln(HR)	na
B: Time interval	E: Number alive at ti-1					J: Number alive at ti-1					O: Difference in events					se(ln(HR))	na
C: Start of t	F: Effective number at risk during ti-1,ti					K: Effective number at risk during ti-1,ti					P: Variance of the log hazard ratio for tk
	G: Effective number events during ti-1,ti					L: Effective number events during ti-1,ti					Q: Log hazard ratio for tk
	H: Effective number censored during ti-1,ti					M: Effective number censored during ti-1,ti					R: Reciprocal of the variance of the log hazard ratio for tk
			Research(2)					Control(1)						Outcomes
	Total					0	0				0	0		0	0							e and v(eq8)	v(eq7)	numbers	numbers
A	B	C	D	E	F	G	H	I	J	K	L	M	N	O	P	Q	R
Checks	ti,i-1	ti-1	s2,i	n2,i	n*2,i	d*2,i	c*2,i	s1,i	n1,i	n*1,i	d*1,i	c*1,i	e*2,k	d*2,k-e*2,k	vk	ln(HR)k	1/vk					avail	avail			Diff
	0 to	0	100		na	na	na	100		na	na	na	na	na	na	na	na					0	0			0
					na	na	na			na	na	na	na	na	na	na	na					0	0	na	na	0
					na	na	na			na	na	na	na	na	na	na	na					0	0	na	na	0
					na	na	na			na	na	na	na	na	na	na	na					0	0	na	na	0
					na	na	na			na	na	na	na	na	na	na	na					0	0	na	na	0
					na	na	na			na	na	na	na	na	na	na	na					0	0	na	na	0
					na	na	na			na	na	na	na	na	na	na	na					0	0	na	na	0
					na	na	na			na	na	na	na	na	na	na	na					0	0	na	na	0
					na	na	na			na	na	na	na	na	na	na	na					0	0	na	na	0
					na	na	na			na	na	na	na	na	na	na	na					0	0	na	na	0
					na	na	na			na	na	na	na	na	na	na	na					0	0	na	na	0
					na	na	na			na	na	na	na	na	na	na	na					0	0	na	na	0
					na	na	na			na	na	na	na	na	na	na	na					0	0	na	na	0
					na	na	na			na	na	na	na	na	na	na	na					0	0	na	na	0
					na	na	na			na	na	na	na	na	na	na	na					0	0	na	na	0
					na	na	na			na	na	na	na	na	na	na	na					0	0	na	na	0
					na	na	na			na	na	na	na	na	na	na	na					0	0	na	na	0
					na	na	na			na	na	na	na	na	na	na	na					0	0	na	na	0
					na	na	na			na	na	na	na	na	na	na	na					0	0	na	na	0
					na	na	na			na	na	na	na	na	na	na	na					0	0	na	na	0
					na	na	na			na	na	na	na	na	na	na	na					0	0	na	na	0
					na	na	na			na	na	na	na	na	na	na	na					0	0	na	na	0
					na	na	na			na	na	na	na	na	na	na	na					0	0	na	na	0
					na	na	na			na	na	na	na	na	na	na	na					0	0	na	na	0
					na	na	na			na	na	na	na	na	na	na	na					0	0	na	na	0
	Note: "survival" is taken to mean event-free, regardless of the event in question

## Sheet: (4)_Output_Information
Trial ID:	[Enter trial name]														2024-11-26 16:08:51
																	Output based on data available
			Calculation method (see key)
		Method	1	2a	2b	2c	3	4	5	6	7	8	9	10	11
		Data?	No	No	No	No	No	No	No	No	No	No	No	Yes	No
	Summary data															Summary data
	HR	na	na	na	na	na	na	na	na	na	na	na	na	4.80369	na	HR
	Lower 95% CI	na	na	na	na	na	na	na	na	na	na	na	na	2.1562	na	Lower 95% CI
	Upper 95% CI	na	na	na	na	na	na	na	na	na	na	na	na	10.7019	na	Upper 95% CI
	ln(HR)	na	na	na	na	na	na	na	na	na	na	na	na	1.56938	na
	se(ln(HR))	na	na	na	na	na	na	na	na	na	na	na	na	0.408692	na	se(ln(HR))
	Variance	na	na	na	na	na	na	na	na	na	na	na	na	5.98697	na	Variance
	O-E	na	na	na	na	na	na	na	na	na	na	na	na	9.39586	na	O-E
	Data Entered															Data Entered
	Lower CI (--%)	na					na									Lower CI (--%)
	Upper CI (--%)	na					na									Upper CI (--%)
	P value	na									na	na	na			P value
	Advantage to R or C?	na									na	na	na			Advantage to R or C?
	Obs events Research	na	na					na			na					Obs events Research
	Obs events Control	na	na					na			na					Obs events Control
	Expt events Research	na	na													Expt events Research
	Expt events Control	na	na													Expt events Control
	Total events	na						na	na	na	na	na	na			Total events
	Pts analysed Research	na								na			na			Pts analysed Research
	Pts analysed Control	na								na			na			Pts analysed Control
Key to methods										Key to table cells
1	Report presents observed and expected events on research and control
2a	Report presents HR and V									Data	Data fields inputted into (1)_Summary_Data sheet
2b	Report presents HR and O-E									Data	Data fields calculated from inputted data
2c	Report presents O-E and V
3	Report presents HR and CIs
4	Report presents HR and events in each arm and randomisation ratio is 1:1													Min	Max	Range
5	Report presents HR and total events and randomisation ratio is 1:1												HR	4.80369	4.80369	0
6	Report presents HR, total events and the no.s analysed on each arm and randomisation ratio need not be 1:1												V	5.98697	5.98697	0
7	Report presents p-value and events on each arm and randomisation ratio is 1:1												O-E	9.39586	9.39586	0
8	Report presents p-value and total events and randomisation ratio is 1:1
9	Report presents p-value, total events & no.s analysed on each arm and randomisation ratio need not be 1:1
10	Data from curve read where wished and assuming constant censoring
11	Data from curve with numbers at risk given (1)
12	Data from curve with numbers at risk given (2)
																		x

## Sheet: WorkSummary
	Data entered by:
	Institution:
	Date:
	Version 3.0, 28 September 2004
	Spreadsheet developed by:			Matthew Sydes
				Jayne Tierney		MRC Clinical Trials Unit, London
	Based on:			Parmar MK, Torri V & Stewart. Extracting summary statistics to perform meta-analyses of the published
					literative for survival endpoints. Statistics in Medicine 1998; 17:2815-34
				Williamson P, Tudur Smith C, Hutton JL & Marson AG. Aggregrate data meta-analysis with time-to-event
					outcomes. Statistics in Medicine 2002; 21:3337-3351
													x
